# Supplementary material for: Delayed Neurological Sequelae Successfully Treated with Adjuvant, Prolonged Hyperbaric Oxygen Therapy: Review and Case Report
Source: Int J Environ Res Public Health. 2022 Apr 27;19(9):5300. doi: 10.3390/ijerph19095300 (PMC9104642; doi:10.3390/ijerph19095300)
Supplement: Supplementary file 1 [file ijerph-19-05300-s001.zip]

Archive with 1 entries (1 files):
- ijerph-1650744-supplementary.pdf
